# Supplementary material for: Evaluating the drivers of B2B performance: An empirical analysis based on Alibaba
Source: PLoS One. 2024 Jul 12;19(7):e0306919. doi: 10.1371/journal.pone.0306919 (PMC11244795; doi:10.1371/journal.pone.0306919)
Supplement: S1 Data — (CSV) [file pone.0306919.s001.csv]

id	performance	attention	OEM	response rate	delivery time	device	age	discredit
1	6939	155	1	0.89	9.6	20	4	0
2	712	142	1	0.83	19.2	5	3	0
3	178	157	0	0.73	16.8	70	6	0
4	182	70	0	0.73	7.8	24	5	1
5	159	205	1	0.89	14.4	60	7	0
6	17	16	0	0.76	12.4	8	2	0
7	265	104	0	0.97	14.4	78	15	0
8	3899	328	1	0.83	28.8	147	14	1
9	2920	206	1	0.89	9.6	149	5	0
10	209	31	0	0.78	7.2	34	9	0
11	132	23	0	0.74	7.2	74	9	0
12	79	16	0	0.98	7.2	96	9	0
13	42	96	0	0.74	14.4	97	15	0
14	1626	106	1	0.81	4.8	159	11	0
15	782	70	0	0.95	12	98	10	1
16	198	77	1	0.84	9.6	143	12	0
17	1350	122	0	0.73	4.8	45	12	1
18	296	73	1	0.85	62.4	66	10	0
19	296	43	0	0.81	62.4	66	10	0
20	905	20	0	0.7	9.6	20	5	0
21	5932	305	1	0.93	12	216	5	0
22	38	18	0	0.82	33.6	21	3	0
23	69	31	1	0.78	7.2	96	9	0
24	329	98	0	0.89	7.2	96	9	0
25	265	38	0	0.76	4.8	64	4	0
26	3802	473	1	0.75	4.8	34	12	0
27	32	61	0	0.79	7	2	13	0
28	154	73	0	0.95	60.8	23	5	0
29	1687	43	1	0.9	12	127	10	1
30	1453	6	1	0.77	72	127	10	1
31	38	18	0	0.82	33.6	21	3	0
32	38	22	0	0.74	33.6	21	3	0
33	707	52	0	0.71	16.8	20	7	1
34	707	32	0	0.8	16.8	20	7	1
35	286	41	0	0.76	33.6	13	2	0
36	286	35	0	0.77	33.6	13	2	0
37	286	41	0	0.7	33.6	13	2	0
38	58	121	1	0.94	14.4	19	7	1
39	70	54	0	0.81	36	30	20	1
40	627	175	1	0.74	19.2	15	7	0
41	3084	136	0	0.92	7.2	29	12	1
42	384	44	0	0.82	7.2	29	12	1
43	212	330	1	0.81	8.4	53	6	0
44	2777	17	0	0.8	7.2	10	5	0
45	8794	950	1	0.97	7.2	40	21	0
46	2022	260	1	0.96	4.8	39	8	0
47	2658	138	0	0.76	4.8	64	4	0
48	232	56	0	0.77	9.6	25	6	0
49	2382	136	0	0.75	9.6	25	6	0
50	8453	423	1	0.78	7.2	94	8	0
51	114	34	0	0.73	21.6	19	19	1
52	3637	237	1	0.87	9.6	20	6	0
53	183	30	0	0.73	36	99	17	0
54	49	44	0	0.7	81.6	20	5	0
55	595	121	0	0.74	14.4	15	19	0
56	508	29	0	0.78	17.2	40	9	1
57	475	76	0	0.72	12.2	39	13	1
58	475	43	0	0.74	7.2	39	13	1
59	898	180	1	0.91	12	57	12	0
60	832	272	1	0.86	6.8	466	4	0
61	1324	364	1	0.87	6.8	166	4	0
62	285	201	0	0.85	7.2	193	15	0
63	977	206	1	0.82	12	16	2	0
64	631	252	1	0.78	14.4	53	7	1
65	9450	831	1	0.87	7.2	86	4	0
66	417	97	0	0.9	7.2	97	10	1
67	93	48	0	0.97	2.4	5	5	0
68	2959	148	0	0.82	4.8	30	12	0
69	8324	175	1	0.86	9.8	73	4	0
70	42	46	0	0.7	21.6	53	8	1
71	389	36	0	0.9	4.8	2	12	0
72	70	54	1	0.81	36	30	20	1
73	12031	1175	1	0.94	6.2	213	7	0
74	38627	2072	1	0.98	3.2	313	7	0
75	898	180	1	0.91	12	27	12	0
76	898	37	0	0.82	12	27	12	0
77	898	137	1	0.86	12	57	12	0
78	2183	80	0	0.7	19.2	3	3	0
79	9183	37	0	0.93	4.8	51	5	0
80	9183	6	0	0.75	4.8	51	5	0
81	1275	50	0	0.9	40.8	25	5	1
82	2920	104	0	0.89	9.6	149	5	0
83	4932	73	0	0.83	4.8	4	4	0
84	243	41	0	0.96	48	11	10	1
85	243	41	0	0.73	48	11	10	1
86	24074	2077	1	0.98	7.2	161	6	0
87	8324	2072	1	0.96	6.8	466	4	0
88	2979	126	1	0.94	9.6	31	2	1
89	1090	139	1	0.71	16.8	140	10	0
90	700	54	1	0.84	14.4	8	1	0
91	306	108	0	0.75	4.8	21	4	0
92	8794	50	0	0.88	7.2	40	21	0
93	1134	332	1	0.85	4.8	63	4	1
94	3899	155	1	0.83	28.8	47	14	1
95	196	26	0	0.91	72	22	9	0
96	2694	53	0	0.71	9.6	51	2	0
97	2694	31	0	0.7	9.6	51	2	0
98	8453	423	1	0.88	7.2	4	8	0
99	8453	55	0	0.82	7.2	4	8	0
100	8324	2072	1	0.96	5.8	466	4	0
101	1280	175	0	0.87	9.6	98	9	0
102	3280	932	1	0.73	9.6	313	9	0
103	42	46	0	0.7	21.6	76	8	1
104	729	42	0	0.76	28.8	1	6	0
105	997	74	0	0.73	19.2	97	1	0
106	82	35	0	0.76	24	32	18	0
107	152	22	0	0.89	7.2	3	5	0
108	38627	3175	1	0.94	9.2	15	7	0
109	212	330	0	0.81	26.4	53	6	0
110	475	76	0	0.72	7.2	39	13	1
111	24074	1177	1	0.98	7.2	61	6	0
112	182	70	0	0.73	4.8	24	5	1
113	1308	30	0	0.79	36	98	8	1
114	1308	20	0	0.86	36	98	8	1
115	6308	221	1	0.92	12	11	10	0
116	102	24	0	0.77	24.4	33	5	0
117	395	107	1	0.92	16.8	52	7	1
118	355	194	1	0.95	64.8	28	4	0
119	10837	127	0	0.87	4.8	104	4	0
120	10837	40	0	0.87	4.8	104	4	0
121	1452	45	1	0.84	23.6	95	11	1
122	553	32	0	0.89	23.6	38	1	1
123	26315	29	0	0.81	2.4	20	9	0
124	483	186	1	0.85	12	57	11	1
125	356	46	0	0.81	12	67	11	1
126	483	28	0	0.82	12	117	11	1
127	38	18	0	0.82	33.6	21	3	0
128	24	17	0	0.72	14.4	33	7	0
129	212	330	0	0.81	9.4	53	6	0
130	2777	17	0	0.8	7.2	10	5	0
131	13209	31	1	0.78	7.2	96	9	0
132	1502	91	1	0.8	2.4	53	5	0
133	2679	53	0	0.81	2.4	3	3	0
134	138	93	0	0.9	33.6	12	1	0
135	9542	38	0	0.96	4.8	44	6	1
136	1798	55	0	0.71	2.4	70	17	1
137	1798	131	1	0.76	2.4	70	17	1
138	475	76	0	0.72	7.2	39	13	1
139	356	43	0	0.72	23	39	13	1
140	185	32	0	0.72	17.2	29	13	1
141	185	90	1	0.77	18.2	29	13	1
142	185	100	0	0.8	12.2	29	13	1
143	5958	31	0	0.9	24.8	60	7	0
144	5958	1522	1	0.96	4.8	60	7	0
145	7603	34	0	0.75	4.8	7	7	0
146	32	61	0	0.79	43	2	13	0
147	32	26	0	0.9	160.8	4	13	0
148	32	47	0	0.91	63	7	13	0
149	154	73	0	0.95	62.8	23	5	0
150	621	134	1	0.91	9.6	62	17	0
151	61	75	0	0.8	9.6	62	17	0
152	69	35	0	0.93	36	101	10	0
153	69	35	0	0.93	36	101	10	0
154	308	309	1	0.86	13.2	20	11	0
155	115	133	0	0.9	23.2	20	11	0
156	61	43	0	0.75	52.8	86	9	0
157	61	73	0	0.72	52.8	86	9	0
158	492	37	0	0.86	7.2	6	2	0
159	2777	17	0	0.8	7.2	10	5	0
160	1242	16	0	0.9	7.2	10	5	0
161	2777	47	0	0.77	7.2	10	5	0
162	895	55	0	0.71	2.4	70	17	1
163	160	232	1	0.83	32	114	16	1
164	80	10	0	0.7	50.4	31	18	0
165	177	141	0	0.78	4.8	11	4	0
166	1556	160	0	0.75	14.4	80	7	0
167	389	36	0	0.9	4.8	2	12	0
168	389	47	0	0.77	4.8	2	12	0
169	10837	727	1	0.87	4.8	104	4	0
170	196	26	0	0.91	72	22	9	0
171	196	34	0	0.73	72	22	9	0
172	212	330	1	0.91	26.4	53	6	0
173	353	30	0	0.72	9.6	44	5	1
174	1134	332	1	0.85	4.8	63	4	1
175	789	37	0	0.82	4.8	63	4	1
176	563	98	1	0.89	4.8	63	4	1
177	154	73	0	0.85	16.8	23	5	0
178	337	135	1	0.74	21.6	14	1	0
179	324	43	0	0.72	21.6	14	1	0
180	337	135	1	0.87	21.6	14	1	0
181	289	106	0	0.72	21.6	14	1	0
182	1452	45	0	0.84	33.6	95	11	1
183	1452	20	0	0.87	33.6	95	11	1
184	4932	273	0	0.83	4.8	4	4	0
185	7790	741	1	0.97	4.8	62	8	0
186	2694	53	0	0.71	9.6	51	2	0
187	2694	369	1	0.78	9.6	51	2	0
188	99	44	0	0.7	81.6	20	5	0
189	383	37	0	0.93	4.8	51	5	0
190	99	42	0	0.94	12.4	43	16	1
191	1273	36	1	0.98	7.2	42	9	0
192	1203	28	0	0.8	7.2	42	9	0
193	1473	60	0	0.91	7.2	10	9	0
194	1160	51	1	0.91	9.6	199	13	0
195	121	95	1	0.71	7.2	30	3	0
196	121	31	0	0.78	7.2	30	3	0
197	309	22	0	0.76	33.6	33	19	0
198	309	26	0	0.96	33.6	33	19	0
199	200	42	0	0.77	73.6	14	10	1
200	1730	11	0	0.83	9.6	42	6	0
201	19	21	1	0.91	28.8	22	6	0
202	103	59	0	0.92	12	41	17	1
203	103	28	0	0.7	12	21	17	1
204	834	772	1	0.86	16.8	466	4	0
205	424	210	1	0.87	16.8	466	4	0
206	324	136	1	0.94	16.8	466	4	0
207	190	25	0	0.74	16.8	15	9	0
208	190	103	0	0.8	16.8	15	9	0
209	289	127	0	0.84	52.8	18	11	0
210	3936	22	0	0.7	9.6	48	1	0
211	407	42	0	0.96	16.8	38	22	0
212	2134	73	0	0.94	21.6	107	7	0
213	2184	44	0	0.81	21.6	107	7	0
214	190	25	0	0.74	16.8	15	9	0
215	476	33	0	0.95	28.8	74	11	1
216	280	70	0	0.84	7.2	18	12	0
217	200	42	0	0.77	93.6	8	10	1
218	476	33	0	0.95	28.8	74	11	1
219	26	42	0	0.7	4.8	12	5	0
220	34	35	0	0.7	14.4	10	6	0
221	63	40	0	0.71	48	13	4	0
222	63	132	1	0.86	48	13	4	0
223	280	70	0	0.84	7.2	18	12	0
224	200	51	0	0.77	93.6	4	10	1
225	476	33	0	0.92	28.8	74	11	1
226	26	42	0	0.7	4.8	21	5	0
227	34	35	0	0.7	14.4	10	6	0
228	63	40	0	0.71	48	13	4	0
229	63	243	1	0.86	48	13	4	0
230	280	86	0	0.84	7.2	18	12	0
231	200	42	0	0.77	93.6	4	10	1
232	476	33	0	0.93	28.8	74	11	1
233	26	42	0	0.7	4.8	2	5	0
234	34	35	0	0.7	14.4	10	6	0
235	63	56	0	0.71	48	13	4	0
236	63	213	1	0.86	48	13	4	0
237	280	68	0	0.84	7.2	18	12	0
238	200	43	0	0.77	83.6	4	10	1
239	325	33	0	0.92	28.8	274	11	1
240	26	42	0	0.7	4.8	16	5	0
241	34	35	0	0.7	14.4	10	6	0
242	63	41	0	0.71	48	13	4	0
243	63	267	1	0.86	48	13	4	0
244	280	70	0	0.84	7.2	18	12	0
245	200	42	0	0.77	73.6	4	10	1
246	321	31	0	0.94	28.8	74	11	1
247	26	65	0	0.7	4.8	2	5	0
248	34	35	0	0.7	14.4	10	6	0
249	63	40	0	0.71	48	13	4	0
250	63	232	1	0.86	48	13	4	0
251	280	67	0	0.84	7.2	18	12	0
252	200	42	0	0.77	56	17	10	1
253	423	33	0	0.93	28.8	215	11	1
254	26	42	0	0.7	4.8	24	5	0
255	34	35	0	0.7	14.4	10	6	0
256	63	39	0	0.71	48	13	4	0
257	63	198	0	0.86	48	13	4	0
258	280	84	0	0.84	7.2	18	12	0
259	200	42	0	0.73	33.6	4	10	1
260	476	133	0	0.92	28.8	74	11	1
261	26	42	0	0.7	4.8	5	5	0
262	34	35	0	0.7	14.4	10	6	0
263	63	40	0	0.71	48	13	4	0
264	63	23	0	0.86	48	13	4	0
265	280	70	0	0.84	7.2	18	12	0
266	200	42	0	0.77	93.6	4	10	1
267	476	233	1	0.94	28.8	74	11	1
268	26	42	0	0.7	4.8	2	5	0
269	34	35	0	0.7	14.4	10	6	0
270	63	40	0	0.71	48	13	4	0
271	63	232	1	0.86	28	13	4	0
272	280	70	0	0.84	7.2	18	12	0
273	200	142	0	0.8	23.6	4	10	1
274	476	33	0	0.95	28.8	67	11	1
275	26	42	0	0.7	4.8	2	5	0
276	34	35	0	0.7	14.4	10	6	0
277	63	40	0	0.71	48	13	4	0
278	63	253	1	0.86	48	13	4	0
279	280	70	0	0.84	7.2	18	12	0
280	200	42	0	0.77	93.6	4	10	1
281	476	33	0	0.92	28.8	59	11	1
282	26	42	0	0.7	4.8	2	5	0
283	34	35	0	0.7	14.4	10	6	0
284	63	40	0	0.71	48	13	4	0
285	63	210	0	0.86	48	13	4	0
286	280	70	0	0.84	7.2	18	12	0
287	200	42	0	0.77	93.6	54	10	1
288	476	33	0	0.91	28.8	34	11	1
289	26	42	0	0.7	4.8	2	5	0
290	34	35	0	0.7	14.4	10	6	0
291	63	40	0	0.71	48	13	4	0
292	63	214	0	0.86	48	12	4	0
293	280	70	0	0.84	7.2	18	12	0
294	200	42	0	0.77	93.6	4	10	1
295	476	38	0	0.94	28.8	74	11	1
296	26	42	0	0.7	4.8	2	5	0
297	34	35	0	0.7	14.4	10	6	0
298	65	40	0	0.71	48	13	4	0
299	63	435	1	0.86	25	13	4	0
300	59	27	0	0.81	36	38	20	0
301	3388	226	1	0.91	14.4	39	4	0
302	559	23	0	0.91	4.8	50	8	0
303	167	6	0	0.98	7.2	30	6	0
304	85	28	0	0.77	19.2	11	2	0
305	132	22	0	0.78	9.6	31	12	0
306	17241	1287	1	0.96	5	26	5	0
307	112	15	0	0.92	50.4	4	7	0
308	478	19	0	0.76	4.8	43	6	0
309	1253	25	0	0.93	16.8	16	7	0
310	1687	6	0	0.67	7.2	30	6	0
311	325	36	1	0.77	83.2	18	9	0
312	93	84	0	0.83	24	30	1	0
313	15799	1918	1	0.92	4.8	105	6	0
314	59	103	0	0.74	34	35	24	1
315	4775	345	1	0.88	2.4	30	7	0
316	775	111	0	0.99	2.4	30	7	0
317	130	22	0	0.97	28.8	5	7	1
318	2554	258	1	0.7	7.2	93	1	0
319	100	13	0	0.79	19.2	6	9	0
320	28	8	0	0.71	14.8	4	6	0
321	62	20	0	0.79	18.2	5	6	0
322	45	14	0	0.84	11.8	6	6	0
323	1687	36	0	0.95	7.2	30	6	0
324	1708	24	0	0.83	12	96	8	0
325	1300	92	1	0.97	18.8	85	7	1
